# Supplementary material for: The effectiveness of protein supplements on athletic performance and post-exercise recovery − a Bayesian multilevel meta-analysis of randomized controlled trials
Source: J Int Soc Sports Nutr. 2025 Dec 23;23(1):2605338. doi: 10.1080/15502783.2025.2605338 (PMC12777903; doi:10.1080/15502783.2025.2605338)
Supplement: supplementary material — xxxxxx. [file RSSN_A_2605338_SM6196.xlsx]

## Sheet: Moderators (dose)
		Moderator	Type	Estimate	l-95% CI	u-95% CI	R2	l-95% CI	u-95% CI
	1	Extra dose (Athletic performance)	1g/kg	0.27	0.05	0.5	0.04	0.03	0.05
	2	Extra dose (Athletic performance)	1.5g/kg	0.2	-0.16	0.56	0.04	0.03	0.05
	3	Extra dose (Athletic performance)	2g/kg	0.13	-0.33	0.57	0.04	0.03	0.05
	4	Extra dose (Post-exercise recovery)	0.5g/kg	0.16	0.06	0.26	0.07	0.01	0.2
	5	Extra dose (Post-exercise recovery)	1g/kg	0.09	-0.1	0.26	0.07	0.01	0.2
	6	Extra dose (Post-exercise recovery)	1.5g/kg	0.12	-0.15	0.4	0.07	0.01	0.2
	7	Extra dose (Post-exercise recovery)	2g/kg	0.17	-0.11	0.49	0.07	0.01	0.2
	8	Overall dose (Athletic performance)	1g/kg	0.05	-0.52	0.56	0.63	0.5	0.73
	9	Overall dose (Athletic performance)	1.5g/kg	0.21	-0.08	0.5	0.63	0.5	0.73
	10	Overall dose (Athletic performance)	2g/kg	0.33	0.05	0.63	0.63	0.5	0.73
	11	Overall dose (Post-exercise recovery)	1g/kg	-0.02	-0.5	0.44	0.21	0.05	0.38
	12	Overall dose (Post-exercise recovery)	1.5g/kg	0.21	-0.06	0.49	0.21	0.05	0.38
	13	Overall dose (Post-exercise recovery)	2g/kg	0.3	0.001	0.63	0.21	0.05	0.38
	14	Duration (Athletic performance)	20 days	0.18	-0.14	0.46	0.04	0.03	0.06
	15	Duration (Athletic performance)	40 days	0.45	0.07	0.88	0.04	0.03	0.06
	16	Duration (Athletic performance)	65 days	0.6	0.23	0.99	0.04	0.03	0.06
	17	Duration (Athletic performance)	80 days	0.48	-0.23	1.09	0.04	0.03	0.06
	18	Duration (Post-exercise recovery)	20 days	0.13	-0.04	0.3	0.1	0.02	0.23
	19	Duration (Post-exercise recovery)	40 days	0.33	0.08	0.62	0.1	0.02	0.23
	20	Duration (Post-exercise recovery)	65 days	0.52	0.19	0.89	0.1	0.02	0.23
	21	Duration (Post-exercise recovery)	80 days	0.57	0.1	1.05	0.1	0.02	0.23

## Sheet: Moderators (Traits)
		Moderator	Type	Estimate	l-95% CI	u-95% CI	R2	l-95% CI	u-95% CI
	1	Gender	Athletic performance	-0.001	-0.01	0.001	0.04	0.03	0.05
	2	Gender	Post-exercise recovery	0.001	-0.001	0.001	0.04	0.001	0.12
	3	Age	Athletic performance	-0.02	-0.04	-0.001	0.01	0.01	0.02
	4	Age	Post-exercise recovery	0.001	-0.01	0.02	0.03	0.001	0.1
	5	Weight	Athletic performance	-0.01	-0.03	0.01	0.04	0.03	0.06
	6	Weight	Post-exercise recovery	-0.01	-0.03	0.01	0.05	0.003	0.15
	7	Sample size	Athletic performance	0.02	-0.001	0.03	0.04	0.03	0.05
	8	Sample size	Post-exercise recovery	0.001	-0.01	0.02	0.05	0.001	0.14
