# Supplementary material for: The effectiveness of protein supplements on athletic performance and post-exercise recovery − a Bayesian multilevel meta-analysis of randomized controlled trials
Source: J Int Soc Sports Nutr. 2025 Dec 23;23(1):2605338. doi: 10.1080/15502783.2025.2605338 (PMC12777903; doi:10.1080/15502783.2025.2605338)
Supplement: supplementary material — Supplemental Material. [file RSSN_A_2605338_SM6156.xlsx]

## Sheet: Athletic performance (AP)
	Model	Type	Estimate	Est.error	95% CI lower	95% CI upper	Tau (within)	Tau (between)	Within-study (I2)	Between-study (I2)	BF10	95% HDI lower	95% HDI upper	DI	ASI
1	Null	Endurance	0.21	0.07	0.07	0.35	0.1	0.43	0.0385	0.9615	2.76	0.07	0.34	0.283	0.468
2	Null	Muscle strength	0.31	0.16	-0.01	0.64	0.06	0.83	0.0052	0.9948	0.54	-0.01	0.63	0.215	0.574
3	Supplements (CHOPRO vs. CHO)	Endurance	0.17	0.09	-0.001	0.35	0.08	0.45	0.0222	0.7009	0.21	-0.01	0.33	0.264	0.463
4	Supplements (CHOPRO vs. PLA)	Endurance	0.57	0.19	0.2	0.93	0.08	0.45	0.0222	0.7009	7.69	0.19	0.93	0.264	0.463
5	Supplements (PRO + Probiotic vs. PLA)	Endurance	0.53	0.41	-0.27	1.33	0.08	0.45	0.0222	0.7009	0.48	-0.24	1.36	0.264	0.463
6	Supplements (PRO vs. CHO)	Endurance	-0.09	0.19	-0.47	0.3	0.08	0.45	0.0222	0.7009	0.1	-0.46	0.3	0.264	0.463
7	Supplements (PRO vs. PLA)	Endurance	0.37	0.17	0.02	0.71	0.08	0.45	0.0222	0.7009	1.6	0.07	0.73	0.264	0.463
8	Supplements (CHOPRO vs. CHO)	Muscle strength	0.05	0.25	-0.45	0.53	0.06	0.79	0.0052	0.9075	0.13	-0.45	0.53	0.22	0.54
9	Supplements (CHOPRO vs. PLA)	Muscle strength	0.11	0.43	-0.73	0.95	0.06	0.79	0.0052	0.9075	0.22	-0.73	0.95	0.22	0.54
10	Supplements (PRO + Probiotic vs. PLA)	Muscle strength	1.29	0.77	-0.27	2.77	0.06	0.79	0.0052	0.9075	1.66	-0.24	2.8	0.22	0.54
11	Supplements (PRO vs. CHO)	Muscle strength	0.16	0.25	-0.34	0.65	0.06	0.79	0.0052	0.9075	0.15	-0.34	0.65	0.22	0.54
12	Supplements (PRO vs. PLA)	Muscle strength	0.72	0.28	0.18	1.27	0.06	0.79	0.0052	0.9075	4.37	0.18	1.26	0.22	0.54
13	Endurance model	Aerobic endurance (Cycling)	0.23	0.1	0.04	0.42	0.09	0.45	0.0269	0.6737	0.74	0.03	0.42	0.27	0.465
14	Endurance model	Aerobic endurance (Running)	0.28	0.17	-0.04	0.62	0.09	0.45	0.0269	0.6737	0.36	-0.04	0.62	0.27	0.465
15	Endurance model	Anaerobic endurance (Cycling)	0.47	0.21	0.05	0.88	0.09	0.45	0.0269	0.6737	1.21	0.05	0.88	0.27	0.465
16	Endurance model	Sprint	0.17	0.16	-0.15	0.48	0.09	0.45	0.0269	0.6737	0.15	-0.15	0.48	0.27	0.465
17	Endurance model	VO2max	0.08	0.14	-0.2	0.35	0.09	0.45	0.0269	0.6737	0.08	-0.19	0.36	0.27	0.465
18	Endurance model	Yo-Yo test	-0.11	0.29	-0.68	0.46	0.09	0.45	0.0269	0.6737	0.15	-0.68	0.46	0.27	0.465
19	Muscle model	Bench press	0.4	0.29	-0.17	0.97	0.07	0.81	0.0067	0.8975	0.38	-0.17	0.97	0.223	0.546
20	Muscle model	Biceps curl	0.2	0.37	-0.53	0.93	0.07	0.81	0.0067	0.8975	0.21	-0.55	0.92	0.223	0.546
21	Muscle model	Chest press	0.48	0.53	-0.57	1.53	0.07	0.81	0.0067	0.8975	0.4	-0.57	1.54	0.223	0.546
22	Muscle model	CMJ	0.17	0.22	-0.27	0.62	0.07	0.81	0.0067	0.8975	0.14	-0.27	0.62	0.223	0.546
23	Muscle model	Handgrip strength	0.19	0.73	-1.23	1.61	0.07	0.81	0.0067	0.8975	0.38	-1.12	1.62	0.223	0.546
24	Muscle model	Jump performance	0.41	0.26	-0.11	0.89	0.07	0.81	0.0067	0.8975	0.46	-0.11	0.9	0.223	0.546
25	Muscle model	Lat pull down	0.29	0.47	-0.64	1.22	0.07	0.81	0.0067	0.8975	0.29	-0.62	1.23	0.223	0.546
26	Muscle model	Lower body strength	0.52	0.23	0.06	0.97	0.07	0.81	0.0067	0.8975	1.47	0.05	0.97	0.223	0.546
27	Muscle model	Muscle endurance	0.93	0.54	-0.13	1.99	0.07	0.81	0.0067	0.8975	1.18	-0.13	1.98	0.223	0.546
28	Muscle model	MVC	0.14	0.19	-0.23	0.52	0.07	0.81	0.0067	0.8975	0.12	-0.24	0.51	0.223	0.546
29	Muscle model	Pull up	0.18	0.45	-0.72	1.06	0.07	0.81	0.0067	0.8975	0.25	-0.72	1.06	0.223	0.546
30	Muscle model	Push up	-0.07	0.56	-1.17	1.04	0.07	0.81	0.0067	0.8975	0.29	-0.18	1.03	0.223	0.546
31	Muscle model	Seated row	0.68	0.48	-0.25	1.63	0.07	0.81	0.0067	0.8975	0.66	-0.27	1.61	0.223	0.546
32	Muscle model	Shoulder press	1.11	0.7	-0.26	2.48	0.07	0.81	0.0067	0.8975	1.26	-0.24	2.5	0.223	0.546
33	Muscle model	Sit up	0.47	0.57	-0.65	1.59	0.07	0.81	0.0067	0.8975	0.4	-0.65	1.58	0.223	0.546
34	Muscle model	Tendon force	0.06	0.68	-1.28	1.37	0.07	0.81	0.0067	0.8975	0.34	-1.29	1.35	0.223	0.546
35	Muscle model	Triceps press down	0.21	0.47	-0.73	1.14	0.07	0.81	0.0067	0.8975	0.26	-0.7	1.16	0.223	0.546
36	Protein type (BCAA protein)	Endurance	-0.02	0.53	-1.05	1	0.09	0.48	0.0239	0.6806	0.26	-1.05	1.01	0.287	0.457
37	Protein type (Beef protein)	Endurance	-0.03	0.6	-1.22	1.15	0.09	0.48	0.0239	0.6806	0.3	-1.22	1.15	0.287	0.457
38	Protein type (Casein protein)	Endurance	0.15	0.2	-0.23	0.55	0.09	0.48	0.0239	0.6806	0.13	-0.24	0.54	0.287	0.457
39	Protein type (Combined protein)	Endurance	0.21	0.21	-0.19	0.62	0.09	0.48	0.0239	0.6806	0.17	-0.19	0.62	0.287	0.457
40	Protein type (Milk protein)	Endurance	-0.05	0.21	-0.46	0.35	0.09	0.48	0.0239	0.6806	0.11	-0.46	0.35	0.287	0.457
41	Protein type (Soy protein)	Endurance	0.25	0.23	-0.2	0.7	0.09	0.48	0.0239	0.6806	0.21	-0.21	0.7	0.287	0.457
42	Protein type (Wheat protein)	Endurance	-0.17	0.59	-1.31	0.98	0.09	0.48	0.0239	0.6806	0.31	-1.32	0.96	0.287	0.457
43	Protein type (Whey protein)	Endurance	0.28	0.11	0.07	0.49	0.09	0.48	0.0239	0.6806	1.52	0.07	0.49	0.287	0.457
44	Protein type (BCAA protein)	Muscle strength	0.26	0.6	-0.92	1.43	0.06	0.94	0.0036	0.8951	0.33	-0.91	1.44	0.237	0.511
45	Protein type (Casein protein)	Muscle strength	-0.01	0.69	-1.39	1.35	0.06	0.94	0.0036	0.8951	0.34	-1.41	1.32	0.237	0.511
46	Protein type (Combined protein)	Muscle strength	0.2	0.55	-0.89	1.29	0.06	0.94	0.0036	0.8951	0.29	-0.86	1.32	0.237	0.511
47	Protein type (Egg white protein)	Muscle strength	-0.25	0.85	-1.93	1.45	0.06	0.94	0.0036	0.8951	0.43	-1.93	1.44	0.237	0.511
48	Protein type (Hydrolyse dcollagen protein)	Muscle strength	-0.11	0.88	-1.88	1.61	0.06	0.94	0.0036	0.8951	0.43	-1.86	1.62	0.237	0.511
49	Protein type (Milk protein)	Muscle strength	0.28	0.37	-0.46	1.01	0.06	0.94	0.0036	0.8951	0.25	-0.46	1	0.237	0.511
50	Protein type (Soy protein)	Muscle strength	0.39	0.33	-0.27	1.05	0.06	0.94	0.0036	0.8951	0.34	-0.27	1.05	0.237	0.511
51	Protein type (Whey protein)	Muscle strength	0.53	0.27	0.01	1.05	0.06	0.94	0.0036	0.8951	1.04	0.004	1.05	0.237	0.511
52	Protein dose (0-1g/kg daily)	Endurance	0.25	0.08	0.1	0.41	0.09	0.44	0.0278	0.6637	4.99	0.1	0.4	0.269	0.457
53	Protein dose (1-2g/kg daily)	Endurance	0.03	0.36	-0.68	0.73	0.09	0.44	0.0278	0.6637	0.18	-0.67	0.74	0.269	0.457
54	Protein dose (2-3g/kg daily)	Endurance	0.03	0.3	-0.56	0.62	0.09	0.44	0.0278	0.6637	0.14	-0.57	0.61	0.269	0.457
55	Protein dose (0-1g/kg daily)	Muscle strength	0.28	0.18	-0.08	0.65	0.06	0.87	0.0044	0.9225	0.32	-0.08	0.65	0.219	0.56
56	Protein dose (1-2g/kg daily)	Muscle strength	0.71	0.52	-0.32	1.74	0.06	0.87	0.0044	0.9225	0.69	-0.31	1.75	0.219	0.56
57	Overall dose (0-1g/kg daily)	Endurance	0.04	0.37	-0.07	0.79	0.09	0.65	0.0156	0.8116	0.18	-0.7	0.78	0.313	0.503
58	Overall dose (1-2g/kg daily)	Endurance	0.08	0.22	-0.34	0.51	0.09	0.65	0.0156	0.8116	0.11	-0.35	0.51	0.313	0.503
59	Overall dose (2-3g/kg daily)	Endurance	0.3	0.18	-0.06	0.65	0.09	0.65	0.0156	0.8116	0.4	-0.06	0.65	0.313	0.503
60	Overall dose (1-2g/kg daily)	Muscle strength	0.08	0.29	-0.52	0.66	0.07	0.88	0.0058	0.9118	0.14	-0.51	0.66	0.212	0.513
61	Overall dose (2-3g/kg daily)	Muscle strength	0.42	0.3	-0.18	1.03	0.07	0.88	0.0058	0.9118	0.42	-0.18	1.02	0.212	0.513
62	Protein timing (Day)	Endurance	0.25	0.08	0.09	0.41	0.08	0.14	0.0604	0.1849	3.97	0.09	0.4	0.109	0.139
63	Protein timing (Evening)	Endurance	0.13	0.13	-0.13	0.38	0.08	0.14	0.0604	0.1849	0.11	-0.14	0.38	0.109	0.139
64	Protein timing (Day)	Muscle strength	0.24	0.58	-1.01	1.31	0.26	1.05	0.0445	0.7253	0.32	-0.16	1.69	0.552	0.392
65	Protein timing (Evening)	Muscle strength	0.35	0.66	-0.93	1.7	0.26	1.05	0.0445	0.7253	0.35	-1.76	1.09	0.552	0.392
66	Energy (Match)	Endurance	0.09	0.08	-0.07	0.25	0.08	0.42	0.0235	0.6466	0.08	-0.07	0.25	0.264	0.469
67	Energy (Unmatched)	Endurance	0.47	0.12	0.24	0.7	0.08	0.42	0.0235	0.6466	147.66	0.24	0.7	0.264	0.469
68	Energy (Match)	Muscle strength	0.25	0.17	-0.09	0.6	0.06	0.84	0.0047	0.9173	0.26	-0.1	0.6	0.219	0.573
69	Energy (Unmatched)	Muscle strength	0.52	0.26	0.01	1.04	0.06	0.84	0.0047	0.9173	0.99	0.01	1.04	0.219	0.573
70	Fasted state (Fasted)	Endurance	0.12	0.08	-0.05	0.28	0.06	0.15	0.0418	0.2613	0.12	-0.05	0.28	0.089	0.181
71	Fasted state (Fed)	Endurance	0.15	0.06	0.03	0.26	0.06	0.15	0.0418	0.2613	0.6	0.03	0.26	0.089	0.181
72	Fasted state (Fasted)	Muscle strength	0.2	0.36	-0.51	0.92	0.07	0.58	0.0119	0.8179	0.21	-0.52	0.9	0.191	0.517
73	Fasted state (Fed)	Muscle strength	0.17	0.15	-0.13	0.47	0.07	0.58	0.0119	0.8179	0.15	-0.13	0.47	0.191	0.517
74	Design (Crossover)	Endurance	0.13	0.08	-0.03	0.3	0.09	0.44	0.0278	0.6637	0.15	-0.03	0.3	0.267	0.47
75	Design (Parallel)	Endurance	0.39	0.13	0.14	0.65	0.09	0.44	0.0278	0.6637	5.78	0.14	0.65	0.267	0.47
76	Design (Crossover)	Muscle strength	0.07	0.24	-0.4	0.53	0.06	0.81	0.005	0.9116	0.12	-0.42	0.52	0.216	0.553
77	Design (Parallel)	Muscle strength	0.53	0.22	0.1	0.97	0.06	0.81	0.005	0.9116	2.01	0.1	0.96	0.216	0.553
78	Acute chronic model (Endurance)	Acute	0.18	0.09	0.001	0.36	0.08	0.45	0.0214	0.6775	0.33	0.004	0.37	0.267	0.474
79	Acute chronic model (Endurance)	Chronic	0.26	0.12	0.03	0.49	0.08	0.45	0.0214	0.6775	0.66	0.03	0.49	0.267	0.474
80	Acute chronic model (Muscle strength)	Acute	0.12	0.23	-0.35	0.57	0.06	0.83	0.0048	0.9155	0.13	-0.33	0.58	0.223	0.555
81	Acute chronic model (Muscle strength)	Chronic	0.5	0.23	0.05	0.96	0.06	0.83	0.0048	0.9155	1.36	0.05	0.95	0.223	0.555

## Sheet: AP (Interaction model)
	Model	Type	Estimate	Est.error	95% CI lower	95% CI upper	Tau (within)	Tau (between)	Within-study (I2)	Between-study (I2)
1	Interaction model 1 (Endurance)	Aerobic endurance (Running):Energy (Unmatched)	0.67	0.46	-0.23	1.59	0.1	0.27	0.0518	0.3779
2	Interaction model 1 (Endurance)	Anaerobic endurance:Energy (Unmatched)	1.38	0.58	0.19	2.46	0.1	0.27	0.0518	0.3779
3	Interaction model 1 (Endurance)	Sprint:Energy (Unmatched)	-0.24	0.34	-0.91	0.44	0.1	0.27	0.0518	0.3779
4	Interaction model 1 (Endurance)	VO2max:Energy (Unmatched)	-0.56	0.28	-1.11	-0.02	0.1	0.27	0.0518	0.3779
5	Interaction model 1 (Endurance)	Yo-Yo test:Energy (Unmatched)	-0.06	0.54	-1.13	0.99	0.1	0.27	0.0518	0.3779
6	Interaction model 1 (Endurance)	Aerobic endurance (Cycling):Energy (Matched)	0.01	0.1	-0.18	0.21	0.1	0.27	0.0518	0.3779
7	Interaction model 1 (Endurance)	Aerobic endurance (Running):Energy (Matched)	0.17	0.15	-0.12	0.46	0.1	0.27	0.0518	0.3779
8	Interaction model 1 (Endurance)	Anaerobic endurance:Energy (Matched)	0.29	0.2	-0.1	0.68	0.1	0.27	0.0518	0.3779
9	Interaction model 1 (Endurance)	Sprint:Energy (Matched)	0.14	0.15	-0.17	0.44	0.1	0.27	0.0518	0.3779
10	Interaction model 1 (Endurance)	VO2max:Energy (Matched)	0.13	0.17	-0.21	0.47	0.1	0.27	0.0518	0.3779
11	Interaction model 1 (Endurance)	Yo-Yo test:Energy (Matched)	-0.3	0.48	-1.23	0.64	0.1	0.27	0.0518	0.3779
12	Interaction model 2 (Muscle strength)	Jump performance:Timing (Day)	-0.18	0.42	-1	0.67	0.27	0.58	0.0935	0.4317
13	Interaction model 2 (Muscle strength)	Lower body strength:Timing (Day)	1.15	0.77	-0.43	2.6	0.27	0.58	0.0935	0.4317
14	Interaction model 2 (Muscle strength)	MVC:Timing (Day)	-0.06	0.56	-1.19	1.04	0.27	0.58	0.0935	0.4317
15	Interaction model 2 (Muscle strength)	Upper body strength:Timing (Day)	1.14	0.72	-0.45	2.35	0.27	0.58	0.0935	0.4317
16	Interaction model 2 (Muscle strength)	Lower body strength:Timing (Evening)	0.01	0.99	-1.96	1.98	0.27	0.58	0.0935	0.4317
17	Interaction model 2 (Muscle strength)	MVC:Timing (Evening)	-0.001	1	-1.97	1.96	0.27	0.58	0.0935	0.4317
18	Interaction model 2 (Muscle strength)	Upper body strength:Timing (Evening)	0.01	1.01	-1.95	1.98	0.27	0.58	0.0935	0.4317
19	Interaction model 3 (Muscle strength)	Bench press:CHO-PRO vs. CHO	0.11	0.28	-0.43	0.66	0.07	0.3	0.0297	0.5458
20	Interaction model 3 (Muscle strength)	Biceps curl:CHO-PRO vs. CHO	-0.07	0.34	-0.73	0.58	0.07	0.3	0.0297	0.5458
21	Interaction model 3 (Muscle strength)	Chest press:CHO-PRO vs. CHO	0.16	0.45	-0.72	1.05	0.07	0.3	0.0297	0.5458
22	Interaction model 3 (Muscle strength)	CMJ:CHO-PRO vs. CHO	0.09	0.22	-0.36	0.52	0.07	0.3	0.0297	0.5458
23	Interaction model 3 (Muscle strength)	Handgrip strength:CHO-PRO vs. CHO	-0.02	0.55	-1.08	1.06	0.07	0.3	0.0297	0.5458
24	Interaction model 3 (Muscle strength)	Jump performance:CHO-PRO vs. CHO	0.15	0.24	-0.31	0.62	0.07	0.3	0.0297	0.5458
25	Interaction model 3 (Muscle strength)	Lat pulldown:CHO-PRO vs. CHO	0.03	0.42	-0.8	0.84	0.07	0.3	0.0297	0.5458
26	Interaction model 3 (Muscle strength)	Lower body strength:CHO-PRO vs. CHO	0.13	0.24	-0.33	0.61	0.07	0.3	0.0297	0.5458
27	Interaction model 3 (Muscle strength)	Muscle endurance:CHO-PRO vs. CHO	0.55	0.46	-0.36	1.46	0.07	0.3	0.0297	0.5458
28	Interaction model 3 (Muscle strength)	MVC:CHO-PRO vs. CHO	0.07	0.16	-0.26	0.38	0.07	0.3	0.0297	0.5458
29	Interaction model 3 (Muscle strength)	Pull up:CHO-PRO vs. CHO	0.03	0.66	-1.28	1.32	0.07	0.3	0.0297	0.5458
30	Interaction model 3 (Muscle strength)	Push up:CHO-PRO vs. CHO	0.02	0.76	-1.47	1.5	0.07	0.3	0.0297	0.5458
31	Interaction model 3 (Muscle strength)	Seated row:CHO-PRO vs. CHO	0.37	0.43	-0.46	1.2	0.07	0.3	0.0297	0.5458
32	Interaction model 3 (Muscle strength)	Shoulder press:CHO-PRO vs. CHO	0.4	0.78	-1.11	1.94	0.07	0.3	0.0297	0.5458
33	Interaction model 3 (Muscle strength)	Sit up:CHO-PRO vs. CHO	0.27	0.76	-1.22	1.75	0.07	0.3	0.0297	0.5458
34	Interaction model 3 (Muscle strength)	Tendon force:CHO-PRO vs. CHO	-0.61	0.78	-2.15	0.92	0.07	0.3	0.0297	0.5458
35	Interaction model 3 (Muscle strength)	Triceps pressdown:CHO-PRO vs. CHO	-0.05	0.42	-0.87	0.77	0.07	0.3	0.0297	0.5458
36	Interaction model 3 (Muscle strength)	Biceps curl:CHO-PRO vs. PLA	0.001	1	-1.96	1.96	0.07	0.3	0.0297	0.5458
37	Interaction model 3 (Muscle strength)	Chest press:CHO-PRO vs. PLA	0.001	1	-1.98	1.98	0.07	0.3	0.0297	0.5458
38	Interaction model 3 (Muscle strength)	CMJ:CHO-PRO vs. PLA	-0.16	0.67	-1.48	1.15	0.07	0.3	0.0297	0.5458
39	Interaction model 3 (Muscle strength)	Handgrip strength:CHO-PRO vs. PLA	-0.001	1	-1.96	1.96	0.07	0.3	0.0297	0.5458
40	Interaction model 3 (Muscle strength)	Jump performance:CHO-PRO vs. PLA	0.01	0.99	-1.95	1.95	0.07	0.3	0.0297	0.5458
41	Interaction model 3 (Muscle strength)	Lat pulldown:CHO-PRO vs. PLA	0.001	0.99	-1.94	1.94	0.07	0.3	0.0297	0.5458
42	Interaction model 3 (Muscle strength)	Lower body strength:CHO-PRO vs. PLA	-0.001	0.99	-1.95	1.94	0.07	0.3	0.0297	0.5458
43	Interaction model 3 (Muscle strength)	Muscle endurance:CHO-PRO vs. PLA	0.001	1.01	-1.98	1.98	0.07	0.3	0.0297	0.5458
44	Interaction model 3 (Muscle strength)	MVC:CHO-PRO vs. PLA	0.17	0.67	-1.14	1.5	0.07	0.3	0.0297	0.5458
45	Interaction model 3 (Muscle strength)	Pull up:CHO-PRO vs. PLA	0.001	1	-1.97	1.98	0.07	0.3	0.0297	0.5458
46	Interaction model 3 (Muscle strength)	Push up:CHO-PRO vs. PLA	-0.001	1.01	-1.98	1.98	0.07	0.3	0.0297	0.5458
47	Interaction model 3 (Muscle strength)	Seated row:CHO-PRO vs. PLA	-0.01	1	-1.95	1.97	0.07	0.3	0.0297	0.5458
48	Interaction model 3 (Muscle strength)	Shoulder press:CHO-PRO vs. PLA	0.001	1	-1.95	1.94	0.07	0.3	0.0297	0.5458
49	Interaction model 3 (Muscle strength)	Sit up:CHO-PRO vs. PLA	0.001	1	-1.95	1.95	0.07	0.3	0.0297	0.5458
50	Interaction model 3 (Muscle strength)	Tendon force:CHO-PRO vs. PLA	0.001	1.01	-1.95	1.97	0.07	0.3	0.0297	0.5458
51	Interaction model 3 (Muscle strength)	Triceps pressdown:CHO-PRO vs. PLA	-0.001	1.01	-1.97	1.98	0.07	0.3	0.0297	0.5458
52	Interaction model 3 (Muscle strength)	Biceps curl:PRO-Probiotic vs. PLA	-0.001	1	-1.94	1.94	0.07	0.3	0.0297	0.5458
53	Interaction model 3 (Muscle strength)	Chest press:PRO-Probiotic vs. PLA	0.001	1.01	-1.96	1.97	0.07	0.3	0.0297	0.5458
54	Interaction model 3 (Muscle strength)	CMJ:PRO-Probiotic vs. PLA	-0.001	0.99	-1.93	1.95	0.07	0.3	0.0297	0.5458
55	Interaction model 3 (Muscle strength)	Handgrip strength:PRO-Probiotic vs. PLA	-0.001	1	-1.96	1.96	0.07	0.3	0.0297	0.5458
56	Interaction model 3 (Muscle strength)	Jump performance:PRO-Probiotic vs. PLA	0.1	0.62	-1.13	1.32	0.07	0.3	0.0297	0.5458
57	Interaction model 3 (Muscle strength)	Lat pulldown:PRO-Probiotic vs. PLA	-0.001	1	-1.97	1.97	0.07	0.3	0.0297	0.5458
58	Interaction model 3 (Muscle strength)	Lower body strength:PRO-Probiotic vs. PLA	0.47	0.66	-0.82	1.76	0.07	0.3	0.0297	0.5458
59	Interaction model 3 (Muscle strength)	Muscle endurance:PRO-Probiotic vs. PLA	-0.001	1	-1.97	1.95	0.07	0.3	0.0297	0.5458
60	Interaction model 3 (Muscle strength)	MVC:PRO-Probiotic vs. PLA	-0.001	1	-1.94	1.94	0.07	0.3	0.0297	0.5458
61	Interaction model 3 (Muscle strength)	Pull up:PRO-Probiotic vs. PLA	0.43	0.75	-1.04	1.89	0.07	0.3	0.0297	0.5458
62	Interaction model 3 (Muscle strength)	Push up:PRO-Probiotic vs. PLA	0.001	0.99	-1.93	1.94	0.07	0.3	0.0297	0.5458
63	Interaction model 3 (Muscle strength)	Seated row:PRO-Probiotic vs. PLA	0.001	1	-1.98	1.97	0.07	0.3	0.0297	0.5458
64	Interaction model 3 (Muscle strength)	Shoulder press:PRO-Probiotic vs. PLA	0.01	1.01	-1.97	1.97	0.07	0.3	0.0297	0.5458
65	Interaction model 3 (Muscle strength)	Sit up:PRO-Probiotic vs. PLA	0.001	1	-1.96	1.97	0.07	0.3	0.0297	0.5458
66	Interaction model 3 (Muscle strength)	Tendon force:PRO-Probiotic vs. PLA	-0.001	1	-1.96	1.96	0.07	0.3	0.0297	0.5458
67	Interaction model 3 (Muscle strength)	Triceps pressdown:PRO-Probiotic vs. PLA	0.001	0.99	-1.94	1.96	0.07	0.3	0.0297	0.5458
68	Interaction model 3 (Muscle strength)	Biceps Curl:PRO vs. CHO	0	1.01	-1.99	1.99	0.07	0.3	0.0297	0.5458
69	Interaction model 3 (Muscle strength)	Chest press:PRO vs. CHO	0	1.01	-1.96	1.99	0.07	0.3	0.0297	0.5458
70	Interaction model 3 (Muscle strength)	CMJ:PRO vs. CHO	-0.03	0.44	-0.89	0.83	0.07	0.3	0.0297	0.5458
71	Interaction model 3 (Muscle strength)	Handgrip strength:PRO vs. CHO	0	1	-1.95	1.97	0.07	0.3	0.0297	0.5458
72	Interaction model 3 (Muscle strength)	Jum performance:PRO vs. CHO	0.06	0.47	-0.86	0.99	0.07	0.3	0.0297	0.5458
73	Interaction model 3 (Muscle strength)	Lat Pulldown:PRO vs. CHO	0	1	-1.95	1.96	0.07	0.3	0.0297	0.5458
74	Interaction model 3 (Muscle strength)	Lower body strength:PRO vs. CHO	0.15	0.38	-0.59	0.88	0.07	0.3	0.0297	0.5458
75	Interaction model 3 (Muscle strength)	Muscle endurance:PRO vs. CHO	0	1	-1.97	1.95	0.07	0.3	0.0297	0.5458
76	Interaction model 3 (Muscle strength)	MVC:PRO vs. CHO	-0.18	0.43	-1.03	0.65	0.07	0.3	0.0297	0.5458
77	Interaction model 3 (Muscle strength)	Pull up:PRO vs. CHO	0	1	-1.96	1.95	0.07	0.3	0.0297	0.5458
78	Interaction model 3 (Muscle strength)	Push up:PRO vs. CHO	0.01	0.76	-1.47	1.5	0.07	0.3	0.0297	0.5458
79	Interaction model 3 (Muscle strength)	Seated Row:PRO vs. CHO	0	1	-1.96	1.95	0.07	0.3	0.0297	0.5458
80	Interaction model 3 (Muscle strength)	Shoulder press:PRO vs. CHO	0	1	-1.97	1.96	0.07	0.3	0.0297	0.5458
81	Interaction model 3 (Muscle strength)	Sit up:PRO vs. CHO	0.01	0.27	-0.53	0.58	0.07	0.3	0.0297	0.5458
82	Interaction model 3 (Muscle strength)	Tendon force:PRO vs. CHO	0	1	-1.97	1.96	0.07	0.3	0.0297	0.5458
83	Interaction model 3 (Muscle strength)	Triceps Pressdown:PRO vs. CHO	-0.01	1	-1.96	1.96	0.07	0.3	0.0297	0.5458
84	Interaction model 3 (Muscle strength)	Biceps Curl:PRO vs. PLA	0	1	-1.96	1.95	0.07	0.3	0.0297	0.5458
85	Interaction model 3 (Muscle strength)	Chest press:PRO vs. PLA	0	1.01	-1.97	1.96	0.07	0.3	0.0297	0.5458
86	Interaction model 3 (Muscle strength)	CMJ:PRO vs. PLA	-1.48	0.5	-2.44	-0.49	0.07	0.3	0.0297	0.5458
87	Interaction model 3 (Muscle strength)	Handgrip strength:PRO vs. PLA	0	1	-1.96	1.96	0.07	0.3	0.0297	0.5458
88	Interaction model 3 (Muscle strength)	Jump performance:PRO vs. PLA	2.21	0.62	0.97	3.41	0.07	0.3	0.0297	0.5458
89	Interaction model 3 (Muscle strength)	Lat Pulldown:PRO vs. PLA	0	1	-1.95	1.95	0.07	0.3	0.0297	0.5458
90	Interaction model 3 (Muscle strength)	Lower body strength:PRO vs. PLA	0.56	0.61	-0.66	1.77	0.07	0.3	0.0297	0.5458
91	Interaction model 3 (Muscle strength)	Muscle endurance:PRO vs. PLA	0.01	1	-1.95	1.96	0.07	0.3	0.0297	0.5458
92	Interaction model 3 (Muscle strength)	MVC:PRO vs. PLA	-1.38	0.44	-2.23	-0.5	0.07	0.3	0.0297	0.5458
93	Interaction model 3 (Muscle strength)	Pull up:PRO vs. PLA	-0.41	0.72	-1.81	1	0.07	0.3	0.0297	0.5458
94	Interaction model 3 (Muscle strength)	Push up:PRO vs. PLA	0	0.99	-1.93	1.93	0.07	0.3	0.0297	0.5458
95	Interaction model 3 (Muscle strength)	Seated Row:PRO vs. PLA	0	1	-1.97	1.95	0.07	0.3	0.0297	0.5458
96	Interaction model 3 (Muscle strength)	Shoulder press:PRO vs. PLA	0.4	0.78	-1.12	1.91	0.07	0.3	0.0297	0.5458
97	Interaction model 3 (Muscle strength)	Sit up:PRO vs. PLA	0.03	1	-1.97	1.94	0.07	0.3	0.0297	0.5458
98	Interaction model 3 (Muscle strength)	Tendon force:PRO vs. PLA	-0.61	0.79	-2.15	0.92	0.07	0.3	0.0297	0.5458
99	Interaction model 3 (Muscle strength)	Triceps Pressdown:PRO vs. PLA	0	1	-1.96	1.96	0.07	0.3	0.0297	0.5458

## Sheet: Post-exercise recovery
	Model	Type	Estimate	Est.error	95% CI lower	95% CI upper	Tau (within)	Tau (between)	Within-study (I2)	Between-study (I2)	BF10	95% HDI lower	95% HDI upper	DI	ASI
1	null	Glycogen	0.17	0.09	-0.01	0.35	0.31	0.21	0.6854	0.3146	0.26	-0.01	0.36	0.448	0.236
2	null	Fatigue	0.16	0.09	-0.01	0.33	0.16	0.4	0.1379	0.8621	0.23	-0.01	0.32	0.392	0.374
3	Supplements (CHOPRO vs. CHO)	Glycogen	0.09	0.11	-0.12	0.29	0.21	0.18	0.1315	0.0992	0.08	-0.12	0.29	0.321	0.149
4	Supplements (CHOPRO vs. PLA)	Glycogen	0.38	0.32	-0.25	1	0.21	0.18	0.1315	0.0992	0.32	-0.24	1	0.321	0.149
5	Supplements (PRO vs. CHO)	Glycogen	0.83	0.32	0.21	1.46	0.21	0.18	0.1315	0.0992	4.84	0.21	1.46	0.321	0.149
6	Supplements (PRO vs. PLA)	Glycogen	0.07	0.4	-0.72	0.86	0.21	0.18	0.1315	0.0992	0.2	-0.69	0.88	0.321	0.149
7	Supplements (CHOPRO vs. CHO)	Fatigue	0.17	0.11	-0.03	0.39	0.15	0.37	0.0704	0.4286	0.2	-0.03	0.39	0.364	0.331
8	Supplements (CHOPRO vs. PLA)	Fatigue	-0.12	0.28	-0.68	0.43	0.15	0.37	0.0704	0.4286	0.16	-0.68	0.43	0.364	0.331
9	Supplements (PRO vs. CHO)	Fatigue	-0.05	0.22	-0.48	0.39	0.15	0.37	0.0704	0.4286	0.11	-0.48	0.38	0.364	0.331
10	Supplements (PRO vs. PLA)	Fatigue	0.34	0.2	-0.05	0.74	0.15	0.37	0.0704	0.4286	0.43	-0.05	0.74	0.364	0.331
11	Protein type (BCAA protein)	Glycogen	0.21	0.74	-1.24	1.65	0.27	0.22	0.158	0.1049	0.38	-1.22	1.67	0.403	0.163
12	Protein type (Casein protein)	Glycogen	0.02	0.27	-0.51	0.56	0.27	0.22	0.158	0.1049	0.13	-0.52	0.55	0.403	0.163
13	Protein type (Combined protein)	Glycogen	0.32	0.34	-0.36	0.99	0.27	0.22	0.158	0.1049	0.26	-0.36	0.99	0.403	0.163
14	Protein type (Egg white protein)	Glycogen	0.39	0.64	-0.89	1.64	0.27	0.22	0.158	0.1049	0.39	-0.88	1.65	0.403	0.163
15	Protein type (Milk protein)	Glycogen	-0.03	0.33	-0.7	0.61	0.27	0.22	0.158	0.1049	0.16	-0.68	0.63	0.403	0.163
16	Protein type (Soy protein)	Glycogen	0.57	0.46	-0.34	1.47	0.27	0.22	0.158	0.1049	0.5	-0.33	1.48	0.403	0.163
17	Protein type (Wheat protein)	Glycogen	-0.26	0.55	-1.34	0.83	0.27	0.22	0.158	0.1049	0.31	-1.35	0.82	0.403	0.163
18	Protein type (Whey protein)	Glycogen	0.14	0.17	-0.19	0.48	0.27	0.22	0.158	0.1049	0.12	-0.19	0.48	0.403	0.163
19	Protein type (BCAA protein)	Fatigue	0.6	0.72	-0.83	2.03	0.16	0.41	0.0704	0.4622	0.51	-0.84	2.02	0.387	0.351
20	Protein type (Casein protein)	Fatigue	0.42	0.22	-0.001	0.87	0.16	0.41	0.0704	0.4622	0.75	-0.001	0.86	0.387	0.351
21	Protein type (Combined protein)	Fatigue	0.07	0.26	-0.45	0.58	0.16	0.41	0.0704	0.4622	0.14	-0.45	0.58	0.387	0.351
22	Protein type (Milk protein)	Fatigue	0.12	0.24	-0.35	0.61	0.16	0.41	0.0704	0.4622	0.14	-0.35	0.61	0.387	0.351
23	Protein type (Soy protein)	Fatigue	0.25	0.28	-0.31	0.81	0.16	0.41	0.0704	0.4622	0.21	-0.32	0.8	0.387	0.351
24	Protein type (Whey protein)	Fatigue	0.08	0.14	-0.2	0.35	0.16	0.41	0.0704	0.4622	0.08	-0.2	0.35	0.387	0.351
25	Protein dose (0-1g/kg daily)	Glycogen	0.19	0.1	-0.01	0.39	0.2	0.17	0.1338	0.0967	0.31	-0.01	0.39	0.299	0.141
26	Protein dose (1-2g/kg daily)	Glycogen	-0.14	0.36	-0.86	0.58	0.2	0.17	0.1338	0.0967	0.2	-0.86	0.58	0.299	0.141
27	Protein dose (2-3g/kg daily)	Glycogen	-0.02	0.29	-0.06	0.56	0.2	0.17	0.1338	0.0967	0.14	-0.61	0.55	0.299	0.141
28	Protein dose (0-1g/kg daily)	Fatigue	0.18	0.09	0.02	0.36	0.14	0.29	0.0773	0.3315	0.44	0.01	0.36	0.311	0.269
29	Protein dose (1-2g/kg daily)	Fatigue	0.3	0.39	-0.45	1.08	0.14	0.29	0.0773	0.3315	0.26	-0.45	1.08	0.311	0.269
30	Protein dose (2-3g/kg daily)	Fatigue	0.21	0.24	-0.26	0.68	0.14	0.29	0.0773	0.3315	0.18	-0.27	0.67	0.311	0.269
31	Overall dose (0-1g/kg daily)	Glycogen	-0.02	0.32	-0.65	0.62	0.24	0.33	0.1209	0.2285	0.15	-0.65	0.62	0.43	0.186
32	Overall dose (1-2g/kg daily)	Glycogen	0.02	0.33	-0.63	0.66	0.24	0.33	0.1209	0.2285	0.15	-0.63	0.67	0.43	0.186
33	Overall dose (2-3g/kg daily)	Glycogen	0.24	0.26	-0.28	0.76	0.24	0.33	0.1209	0.2285	0.21	-0.27	0.77	0.43	0.186
34	Overall dose (0-1g/kg daily)	Fatigue	0.32	0.37	-0.42	1.05	0.23	0.47	0.0938	0.3918	0.28	-0.42	1.05	0.471	0.294
35	Overall dose (1-2g/kg daily)	Fatigue	0.16	0.23	-0.3	0.63	0.23	0.47	0.0938	0.3918	0.14	-0.29	0.64	0.471	0.294
36	Overall dose (2-3g/kg daily)	Fatigue	0.07	0.21	-0.36	0.49	0.23	0.47	0.0938	0.3918	0.11	-0.36	0.48	0.471	0.294
37	Protein timing (Day)	Glycogen	0.09	0.17	-0.26	0.42	0.19	0.26	0.1082	0.2026	0.1	-0.25	0.42	0.344	0.153
38	Protein timing (Evening)	Glycogen	-0.64	0.38	-1.39	0.1	0.19	0.26	0.1082	0.2026	0.85	-1.39	0.1	0.344	0.153
39	Protein timing (Day)	Fatigue	0.17	0.13	-0.09	0.43	0.19	0.19	0.1235	0.1235	0.17	-0.09	0.43	0.301	0.14
40	Protein timing (Evening)	Fatigue	0.26	0.2	-0.13	0.67	0.19	0.19	0.1235	0.1235	0.23	-0.15	0.66	0.301	0.14
41	Energy (Match)	Glycogen	0.06	0.12	-0.17	0.29	0.22	0.16	0.1449	0.0766	0.67	-0.16	0.3	0.315	0.161
42	Energy (Unmatched)	Glycogen	0.37	0.15	0.06	0.67	0.22	0.16	0.1449	0.0766	1.26	0.06	0.67	0.315	0.161
43	Energy (Match)	Fatigue	0.15	0.11	-0.06	0.36	0.15	0.37	0.0704	0.4286	0.14	-0.06	0.36	0.366	0.339
44	Energy (Unmatched)	Fatigue	0.16	0.14	-0.11	0.44	0.15	0.37	0.0704	0.4286	0.14	-0.11	0.44	0.366	0.339
45	Fasted state (Fast)	Glycogen	0.09	0.14	-0.19	0.36	0.21	0.23	0.1235	0.1482	0.09	-0.19	0.36	0.361	0.164
46	Fasted state (Fed)	Glycogen	0.27	0.16	-0.04	0.58	0.21	0.23	0.1235	0.1482	0.35	-0.06	0.56	0.361	0.164
47	Fasted state (Fast)	Fatigue	0.3	0.12	0.06	0.54	0.14	0.2	0.0935	0.1308	1.24	0.06	0.54	0.248	0.172
48	Fasted state (Fed)	Fatigue	0.05	0.09	-0.14	0.23	0.14	0.2	0.0935	0.1308	0.05	-0.14	0.23	0.248	0.172
49	Design (Crossover)	Glycogen	0.18	0.1	-0.02	0.38	0.23	0.19	0.1474	0.1006	0.27	-0.02	0.38	0.349	0.166
50	Design (Parallel)	Glycogen	0.11	0.36	-0.61	0.82	0.23	0.19	0.1474	0.1006	0.19	-0.61	0.82	0.349	0.166
51	Design (Crossover)	Fatigue	0.16	0.09	-0.03	0.35	0.15	0.36	0.0699	0.4024	0.21	-0.03	0.34	0.36	0.331
52	Design (Parallel)	Fatigue	0.12	0.2	-0.25	0.51	0.15	0.36	0.0699	0.4024	0.11	-0.26	0.51	0.36	0.331
53	Glycogen model	Glucose	0.18	0.1	-0.02	0.39	0.23	0.18	0.1448	0.0887	0.26	-0.02	0.39	0.34	0.162
54	Glycogen model	Muscle glycogen	0.12	0.24	-0.35	0.6	0.23	0.18	0.1448	0.0887	0.14	-0.36	0.59	0.34	0.162
55	Fatigue model	Fatigue index	1.06	0.42	0.25	1.9	0.14	0.36	0.0655	0.4332	5.63	0.24	0.89	0.354	0.327
56	Fatigue model	Lactate	0.19	0.11	-0.03	0.41	0.14	0.36	0.0655	0.4332	0.24	-0.03	0.41	0.354	0.327
57	Fatigue model	Subjective rating	0.02	0.12	-0.23	0.26	0.14	0.36	0.0655	0.4332	0.06	-0.23	0.26	0.354	0.327
