# Supplementary material for: The effectiveness of protein supplements on athletic performance and post-exercise recovery − a Bayesian multilevel meta-analysis of randomized controlled trials
Source: J Int Soc Sports Nutr. 2025 Dec 23;23(1):2605338. doi: 10.1080/15502783.2025.2605338 (PMC12777903; doi:10.1080/15502783.2025.2605338)
Supplement: supplementary material — xxxxxx. [file RSSN_A_2605338_SM6149.xlsx]

## Sheet: Characteristics
Supplementary Table S2: The Characteristics of Included Studies
Code	Study	Years	Country	Study design	Intervention (energy)		Comparison group (energy)		Participants (male/female)	Athlete type	Age (M ± SD)	BMI (M ± SD)	Weight (M ± SD)	Protein type	Protein intake	Duration	Wash-out/Follow-up period	Protein timing	Outcomes
1	Goh	2012	USA	RCT (Crossover)	High protein beverage (290 kcal)		Carbohydrate beverage (300 kcal)		12 (12/0)	Cyclists	25 ± 8	NA	73 ± 8	Casein and whey protein	55 g/serving	NA	2 weeks / NA	Morning	VO2max; Blood glucose; Blood lactate; Cycling performance (time trials); Subjective ratings of muscle soreness and energy/fatigue
2	Hiroux	2023	Belgium	RCT (Parallel)	High protein diet (1412 kcal)		Placebo (1358 kcal)		32 (0/32)	NA	22.2 ± 0.5	20.8 ± 0.2	58.3 ± 0.8	NA	2.2 g/kg/day	4 weeks	NA	Evenly distributed intake throughout the day	Lean mass; VO2max; Time to exhaustion; Blood lactate
3	Fabre	2022	France	RCT (Crossover)	Protein-carbohydrate supplements (3616 kcal)		Carbohydrate beverage (3616 kcal)	Placebo (2656 kcal)	12 (12/0)	Rugby players	22.9 ± 5.3	NA	80.4 ± 12.7	Whey protein	20 g/serving	3 weeks	1 week / NA	Morning and noon	Sprint performance; Maximal power output (Counter movement jump, CMJ); Yo-Yo test;
4	Mourier	1997	France	RCT (Parallel)	High protein supplements (28 kcal /kg-1 .day-1)		Low protein supplements (28 kcal /kg-1 .day-1)		19 (19/0)	Wrestlers	23.54 ± 13.92	24.43 ± 2.7	74.35 ± 8.44	Soy protein	2 g/kg/day	19 days	NA	Evenly distributed intake throughout the day	VO2max; Wingate test (anaerobic performance); Maximal isometric voluntary contraction; Blood glucose; Blood lactate; Muscle endurance test
5	Cepero	2009	Spain	RCT (Crossover)	Protein-carbohydrate supplements (NA)		Carbohydrate beverage (NA)		15 (15/0)	Cyclists	39 ± 9.8	NA	74.4 ± 7.2	Casein protein	40 g/serving	NA	1 week / NA	Morning	Cycling performance (time trials); Blood glucose; Blood lactate
6	Cogan	2017	Ireland	RCT (Crossover)	Protein-carbohydrate beverage (2.4 kcal kg BM−1 h−1)		Carbohydrate beverage (2.4 kcal kg BM−1 h−1)		11 (11/0)	Cyclists	28.8 ± 7.63	23.7 ± 1.66	75 ± 7.63	Casein protein	0.32 g/kg/day	NA	1 week / NA	Morning	VO2max; Blood lactate; Muscle glycogen; Blood glucose
7	Shenoy	2016	India	RCT (Parallel)	Protein supplements (NA)		Placebo (NA)		40 (40/0)	Boxers & cyclists	20.3 ± 1.49	21.75 ± 1.74	64.73 ± 5.44	Soy protein	42.2 g/day	4 weeks	NA	NA	VO2max; Isometric Peak Torque; Visual analog scale (Muscle soreness)
8	Hansen	2015	Denmark	RCT (Parallel)	Protein-carbohydrate beverage (Isocaloric)		Carbohydrate beverage (Isocaloric)		18 (8/10)	Orienteers	21.44 ± 2.67	NA	63.44 ± 8.9	Whey protein	3 g/kg/day	1 week	NA	Morning	4-km Run-test
9	Miles	2021	Australia	RCT (Crossover)	Protein supplements (153 kcal)		Water (0 kcal)		16 (0/16)	Football, rugby, field hockey, weightlifting athletes, and running athletes	27 ± 7	NA	62 ± 10	Whey protein	72.4 g/day	10 weeks	1 month / NA	Evening	Cognitive performance (Psychomotor vigilance task, working memory and STROOP executive function); Countermovement jump (CMJ); 20m sprint time; Yo-Yo Intermittent Recovery Test
10	Obradovic	2020	Serbia	RCT (Parallel)	Protein supplements (2200 kcal)		Placebo (2200 kcal)		30 (30/0)	NA	23.92 ± 1.54	NA	78.9 ± 3.15	Whey protein	1 g/kg/day	8 weeks	NA	Morning	One-repetition-maximum (1 RM) for bench press, squat, shoulder press and maximum pull-ups
11	Gomaa	2022	Egypt	RCT (Parallel)	High protein concentrated yogurt (Isocaloric)		Control plain yogurt (Isocaloric)		24 (NA)	NA	19.6 ± 1.45	23.54 ± 2.12	73.16 ± 8.65	Whey protein	30 g or 60 g/day	9 weeks	NA	Evenly distributed intake throughout the day	Vertical jump; Long jump; Sprinting velocity; Half squat; Pushups
12	Rankin	2017	United Kingdom	RCT (Crossover)	Protein-carbohydrate beverage (Isocaloric)		Carbohydrate beverage (Isocaloric)		10 (0/10)	Camogie and ladies Gaelic football athletes	22.1 ± 1.8	NA	61.9 ± 8.1	Milk protein	17 g/serving	8 days	NA	NA	Maximum voluntary contraction (Peak torque); Countermovement jump (CMJ); 20m sprint; Visual analog scale (Muscle soreness and tirdness)
13	Goldstein	2023	United States	RCT (Parallel)	Protein-carbohydrate beverage (2916.2 kcal)		Carbohydrate beverage (3386.2 kcal)		22 (22/0)	Endurance athletes	49.1 ± 6.9	NA	80.7 ± 8.6	Whey protein	0.4 g/kg/day	NA	NA	NA	Time to exhaustion in cycling
14	Mhamed	2024	Tunisia	RCT (Parallel)	Protein supplements (3664 kcal)		No supplements (3484 kcal)		29 (29/0)	Runners	NA	NA	60.58 ± 2.27	Whey protein	30 g/day	10 weeks	NA / 1 week	NA	Vertical jump (Height and peak power); Wingate test (peak power and mean power, fatigue index); Maximum aerobic speed;
15	Sollie	2023	Norway	RCT (Crossover)	Protein-carbohydrate beverage (Isocaloric)		Carbohydrate beverage (Isocaloric)		30 (30/0)	Cyclists	27.7 ± 6.57	NA	77.7 ± 6.02	Whey protein	0.4 g/kg/day	1 week	6 days / NA	Morning	Cycling time trials (mean power); Sprint performance (mean power); Blood lactate; Blood glucose; The rating of perceived exertion (RPE);
16	Rankin	2015	Ireland	RCT (Parallel)	Protein-carbohydrate beverage (Isocaloric)		Carbohydrate beverage (Isocaloric)		32 (16/16)	Team sport players	22.8 ± 2.93	NA	71.7 ± 12.06	Milk protein	17 g/serving	NA	NA / 4 days	NA	Maximum voluntary contraction (Peak torque); Countermovement jump (CMJ); 20m sprint; Visual analog scale (Muscle soreness)
17	Imanian	2024	Iran	RCT (Parallel)	Protein supplements (NA)	Protein-probiotics supplements (NA)	Probiotic supplements (NA)	Placebo (NA)	44 (44/0)	Soccer players	22.82 ± 2.76	21.28 ± 2.09	67.43 ± 8.44	Casein protein	20 g/serving	4 weeks	NA	Evening	VO2max; Time to exhaustion in running
18	Lee	2024	United Kingdom	RCT (Parallel)	Protein supplements (180 kcal)		Placebo (180 kcal)		11 (0/11)	Soccer players	25.71 ± 4.19	NA	64.1 ± 4.91	Hydrolyzed collagen	30 g/serving	10 weeks	NA	NA	Isometric and concentric Maximum voluntary contraction (Knee extension and knee flexion); Tendon force;
19	Larsen	2019	Denmark	RCT (Parallel)	Protein beverage (Isocaloric)		Carbohydrate beverage (Isocaloric)		34 (34/0)	Runners	26.8 ± 7.02	21.9 ± 1.78	74.25 ± 7.75	Whey protein	0.5 g/kg/day	1 week	NA	Evening	5-km time trials performance in running
20	Taylor	2016	United States	RCT (Parallel)	Protein supplements (100 kcal)		Carbohydrate supplements (96 kcal)		14 (0/14)	Basketball athletes	20.43 ± 2.42	NA	66.94 ± 5.35	Whey protein	24 g/day	8 weeks	NA	NA	1 RM (Bench press and leg press); Vertical jump; Broad jump; 5-10-5 agility drill
21	Ferguson-stegall	2010	United States	RCT (Crossover)	Protein-carbohydrate supplements (16.9 kcal)		Carbohydrate supplements (24 kcal)		15 (8/7)	Cyclists & triathletes	28.7 ± 4.65	NA	65.9 ± 9.3	Whey protein	1.2 g/serving	NA	7 days / NA	Morning or noon	Time to exhaustion in cycling; Blood glucose; Blood lactate
22	Cepero	2010	Spain	RCT (Crossover)	Protein-carbohydrate beverage (108 kcal)		Carbohydrate beverage (108 kcal)		15 (15/0)	Cyclists	39 ± 9.8	NA	74.4 ± 7.2	Whey protein & casein protein	NA	16 days	7 days / NA	Morning or noon	20-km time trials performance in cycling; Blood glucose; Blood lactate
23	Hida	2012	Japan	RCT (Parallel)	Protein beverage (75 kcal)		Carbohydrate beverage (78 kcal)		30 (0/30)	NA	NA	NA	60.85 ± 1.66	Egg white protein	1.2 g/kg/day	8 weeks	NA	NA	1 RM (Leg extension, leg curl, squat and bench press); Blood glucose
24	Setiawan	2020	Indonesia	RCT (Parallel)	Protein beverage (1815 kcal)		Carbohydrate beverage (1832 kcal)		20 (20/0)	Soccer players	16.5 ± 0.64	22.94 ± 1.75	67.1 ± 6.3	Milk protein	24 g/day	28 days	NA	NA	20m sprint; Broad jump; 1 RM leg extension; Shuttle run; Illinois run; Sit up (endurance); Push up;Sit and reach (Flexibility)
25	Ferguson-stegall	2011	United States	RCT (Crossover)	Protein-carbohydrate beverage (79.05 kcal)		Carbohydrate beverage (79.05 kcal)	Placebo (0 Kcal)	10 (5/5)	Cyclists & triathletes	31.8 ± 1.6	NA	67.8 ± 2.6	Milk protein	0.6 g/kg/day	NA	14 days / NA	NA	40-km time trials performance in cycling (Completed time & power); Muscle glycogen; Blood glucose
26	Hill	2013	Australia	RCT (Crossover)	Protein-carbohydrate beverage (Isocaloric)		Carbohydrate beverage (Isocaloric)		6 (6/0)	Cyclists & triathletes	29 ± 9.8	NA	74 ± 4.9	Whey protein	2.4 g/kg/day	16 days	6 weeks / NA	Any time in a day	Time to exhaustion in cycling; Muscle glycogen; Blood glucose
27	Dow	2019	United States	RCT (Crossover)	Protein-carbohydrate beverage (552.3 kcal)		Carbohydrate beverage (184.2 kcal)		10 (0/10)	Volleybal athletes	NA	NA	73.8 ± 6.1	Milk protein	27.6 g/serving	NA	7 days / NA	NA	Vertical jump; L-run agility test; Yo-yo test
28	Romano-ely	2006	United States	RCT (Crossover)	Protein-carbohydrate beverage (NA)		Carbohydrate beverage (NA)		14 (14/0)	Cyclists	24 ± 2.05	NA	NA	Whey protein	29 g/day	NA	2 weeks / NA	NA	Time to exhaustion; 7-point Likert scale of muscle soreness (Muscle soreness)
29	Oosthuyse	2015	South Africa	RCT (Crossover)	Protein-carbohydrate beverage (276 kcal)		Carbohydrate beverage (286 kcal)	Placebo (277 kcal)	8 (8/0)	Cyclists	38.9 ± 6.3	NA	78.5 ± 7.1	Casein and whey protein	15.3 g/serving	NA	7 days / NA	Morning	Time trials performance in cycling
30	Rankin	2018	Ireland	RCT (Parallel)	Protein-carbohydrate beverage (215 kcal)		Carbohydrate beverage (215 kcal)		18 (18/0)	Football atheletes	21.6 ± 3.4	NA	64.3 ± 6.1	Milk protein	17 g/serving	NA	NA	NA	Maximum voluntary contraction (Peak torque); Countermovement jump (CMJ); 5m, 10m and 20m sprint; Visual analog scale (Muscle soreness and tirdness)
31	Wolfe	2017	United States	RCT (Crossover)	Protein-carbohydrate beverage (16.8 kcal)		Carbohydrate beverage (16.8 kcal)		10 (NA)	Cyclists	37.4 ± 8.9	NA	78.5 ± 11.7	Whey protein	9 g/serving	NA	NA	NA	40-km and 10-km time trials performance in cycling (Completed time and power); Blood glucose; Blood lactate; Leg strength
32	Hoffman	2010	United States	RCT (Parallel)	Protein beverage (3173 kcal)		Carbohydrate beverage (3173 kcal)		15 (15/0)	NA	19.86 ± 1.26	NA	95.75 ± 12.75	Enzymatically hydrolyzed collagen protein isolate, whey protein isolate, casein protein isolate	2 g/kg/day	NA	NA	NA	Lower body power; Repetition times
33	Poulio	2018	Greece	RCT (Crossover)	Protein beverage (Isocaloric)		Placebo (Isocaloric)		20 (20/0)	Soccer players	20.6 ± 1.1	24 ± 1	77.6 ± 5.8	Whey protein, milk protein and casein protein	1.5 g/kg/day	NA	3 weeks / NA	Morning	Distance in soccer game field activity; Peak speed;High-intensity running; 10-m and 30-m sprint; Counter movement jump (CMJ); Maximum Voluntary contraction; Delayed onset of muscle soreness
34	Abbott	2019	United Kingdom	RCT (Crossover)	Protein beverage (Isocaloric)		Carbohydrate beverage (Isocaloric)		10 (10/0)	Soccer players	19 ± 1	NA	76.3 ± 9.5	Casein protein	40 g/day	NA	NA	Evening	Counter movement jump; Muscle soreness
35	Martinez-lagunas	2010	United States	RCT (Crossover)	Protein-carbohydrate beverage (22.6 kcal)	Protein-carbohydrate beverage (15 kcal)	Carbohydrate beverage (24 kcal)	Placebo (0 kcal)	12 (7/5)	Cyclists & triathletes	28.3 ± 4.85	NA	65.7 ± 7.97	Whey protein	3.45 g or 2.25 g/serving	4 weeks	1 week / NA	Morning	Time to exhaustion in cycling; Blood glucose; Blood lactate
36	Kirk	2017	United Kingdom	RCT (Parallel)	Protein-carbohydrate beverage (250 kcal)		Placebo (220 kcal)		21 (21/0)	Gaelic football, soccer, and rugby athletes	22.67 ± 1.88	NA	79.3 ± 10.18	Milk protein	18 g/serving	NA	NA	NA	Visual analog scale (Mucle soreness); 20m sprint;Maximun voluntary contraction; Counter movement jump;
37	Huang	2017	China	RCT (Parallel)	Protein beverage (130.5 kcal)		Carbohydrate beverage (130.5 kcal)		12 (12/0)	Track and field athletes	21.35 ± 2.29	20.5 ± 0.78	62.4 ± 3.49	Whey protein	33.5 g/day	5 weeks	NA	NA	Twelve-minute walk/run performance (Distance)
38	Eddens	2017	United Kingdom	RCT (Parallel)	Protein beverage (90 kcal)		Carbohydrate beverage (90 kcal)	Placebo (5 kcal)	24 (24/0)	Cyclists	27 ± 4	NA	73.7 ± 8.9	Whey protein	20 g/day	NA	NA	NA	Maximum voluntary contraction (Peak torque); Countermovement jump (CMJ); Visual analog scale (Muscle soreness)
39	Nelson	2012	New Zealand	RCT (Crossover)	Protein-carbohydrate beverage (Isocaloric)		Carbohydrate beverage (Isocaloric)		12 (12/0)	Cyclists	35 ± 10	NA	76.9 ± 6.5	Whey protein	1.9 g/kg/day	6 days	14 days / NA	NA	Repeat sprint test in cycling
40	Vegge	2012	Norway	RCT (Crossover)	Protein-carbohydrate beverage (NA)		Carbohydrate beverage (NA)		12 (12/0)	Cyclists	22 ± 2	NA	NA	Whey protein	30.6 g/day	3 days	3 to 10 days / NA	NA	VO2max; 5-mins all out test (Power); Blood glucose; Blood lactate
41	VanEssen	2006	Canada	RCT (Crossover)	Protein-carbohydrate beverage (NA)		Carbohydrate beverage (NA)	Placebo (0 Kcal)	10 (10/0)	Cyclists	24 ± 6.32	NA	76 ± 6.32	Whey protein	20 g/day	NA	7 days / NA	NA	80-km time trials performance in cycling; Blood lactate; Blood glucose
42	Saunders	2004	United States	RCT (Crossover)	Protein-carbohydrate beverage (256.5 kcal)		Carbohydrate beverage (205.2 kcal)		15 (15/0)	Cyclists	20.9 ± 3.3	NA	73.3 ± 6.4	Whey protein	6.5 g/serving	NA	14 days / NA	NA	Time to exhaustion in cycling; Blood glucose; Blood lactate; VO2max
43	Saunders	2009	United States	RCT (Crossover)	Protein-carbohydrate beverage (NA)		Carbohydrate beverage (NA)		13 (13/0)	Cyclists	25.3 ± 8.65	NA	73 ± 9.37	Casein protein	32 g/day	NA	10 days / NA	NA	60-km time trials performance in cycling; Muscle soreness
44	Lunn	2011	United States	RCT (Crossover)	Protein-carbohydrate beverage (296 kcal)		Carbohydrate beverage (296 kcal)		12 (12/0)	Runners	22.5 ± 6.37	23.6 ± 3.01	73.65 ± 13.82	Milk protein	1.5 g/kg/day	NA	7 days / NA	NA	Muscle glycogen; Time to exhaustion in cycling
45	Ivy	2003	United States	RCT (Crossover)	Protein-carbohydrate beverage (NA)		Carbohydrate beverage (NA)	Placebo (NA)	9 (9/0)	Cyclists	27.3 ± 3.9	NA	69.6 ± 7.5	NA	3.88 g/serving	NA	7 days / NA	NA	Time to exhaustion in cycling; Blood glucose; Blood lactate
46	Rowlands	2008	New Zealand	RCT (Crossover)	Protein-carbohydrate bars and beverage (Isocaloric)		Carbohydrate bars (Isocaloric)		12 (12/0)	Cyclists	34 ± 10	NA	75.9 ± 4.3	Whey protein, casein protein and soy protein	0.7 g kg–1 h–1	NA	14 days / NA	Morning	Sprint power in cycling; Fatigue; Blood glucose; Blood lactate
47	Rowlands	2007	New Zealand	RCT (Crossover)	Protein-carbohydrate bars and beverage (Isocaloric)		Carbohydrate bars (Isocaloric)		10 (10/0)	Cyclists	35 ± 10	NA	76 ± 4	Milk protein	218 g/day	2 weeks	14 days / NA	Evening	Sprint power in cycling; Fatigue; Muscle soreness; Blood glucose; Blood lactate
48	Gilson	2010	United States	RCT (Crossover)	Protein-carbohydrate beverage (504 kcal)		Carbohydrate beverage (504 kcal)		13 (13/0)	Soccer players	19.5 ± 1.08	NA	79.4 ± 9.37	Milk protein	28 g/serving	4 days	2 weeks / NA	NA	Maximal Voluntary Contraction; Vertical jump; Muscle soreness; 40m running; Physical and mental fatigue
49	Alghannam	2016	United Kingdom	RCT (Crossover)	Protein-carbohydrate beverage (Isocaloric)		Carbohydrate beverage (Isocaloric)		6 (5/1)	Runners	26 ± 11	NA	66.5 ± 7.9	Whey protein	0.4 g/kg-1 h-1	NA	2 weeks / NA	Morning	TIme to exhaustion in running; VO2max; Muscle glycogen; Blood glucose; Blood lactate
50	Jentjens	2001	United Kingdom	RCT (Crossover)	Protein-carbohydrate beverage (NA)		Carbohydrate beverage (NA)		8 (8/0)	Cyclists	27.1 ± 7.35	NA	69.6 ± 8.2	Wheat protein	0.85 g/kg/day	NA	7 days / NA	NA	Muscle glycogen; Time to exhaustion in cycling; Blood glucose
51	Hall	2013	Australia	RCT (Crossover)	Protein-carbohydrate beverage (Isocaloric)		Carbohydrate beverage (Isocaloric)		10 (10/0)	Cyclists	29.7 ± 7.5	NA	73.4 ± 8.4	Casein protein	0.54 g/kg/day	NA	9 days / NA	Morning	Time trial performance in cycling; Blood glucose;Muscle soreness
52	Furber	2021	United Kingdom	RCT (Parallel)	Protein supplements (Isocaloric)		Carbohydrate supplements (Isocaloric)		16 (16/0)	Runners	26 ± 4.5	NA	68.55 ± 4.84	NA	4.6 g/kg/day	7 days	NA / 7 days	NA	Time to exhaustion in running; Blood glucose; Blood lactate
53	Saunders	2007	United States	RCT (Crossover)	Protein-carbohydrate beverage (NA)		Carbohydrate beverage (NA)		13 (8/5)	Cyclists	24.2 ± 6.8	NA	NA	NA	0.038 g/kg/serving	NA	14 days / NA	NA	Time to exhaustion in cycling; VO2max; Blood lactate; Blood glucose
54	Bourrilhon	2010	France	RCT (Crossover)	Protein supplements (Isocaloric)		Carbohydrate supplements (Isocaloric)		10 (10/0)	Climbers	30 ± 2.85	22 ± 1.26	72.3 ± 5.06	Whey protein	4.1 g/kg/day	NA	NA	Morning and evening	Maximum voluntary contraction; Fatigue; Blood glucose
55	Finger	2018	Brazil	RCT (Crossover)	Protein-carbohydrate beverage (300 kcal)		Carbohydrate beverage (300 kcal)	Placebo (0 kcal)	15 (15/0)	Triathletes	29.7 ± 7.7	23.1 ± 1.4	73.1 ± 7.5	NA	0.3 g/kg/day	7 days	NA	NA	Time trial performanec in running; Maximum voluntary contraction
56	Toone	2010	United Kingdom	RCT (Crossover)	Protein-carbohydrate beverage (Isocaloric)		Carbohydrate beverage (Isocaloric)		12 (12/0)	Cyclists	23.4 ± 3.2	NA	72.5 ± 5.2	Whey protein	0.3 g/kg/day	NA	10 days / NA	NA	6-km time trial performance in cycling; Blood glucose; Blood lactate; Muscle soreness
57	Sollie	2018	Norway	RCT (Crossover)	Protein-carbohydrate beverage (Isocaloric)		Carbohydrate beverage (Isocaloric)		8 (8/0)	Cyclists	22.9 ± 3.39	NA	79.5±8.49	Whey protein	0.76 g/kg/day	2 days	6 days / NA	Evening	Time trial performance in cycling; Sprint power; Blood glucose; Blood lactate; VO2max
58	Ghosh	2010	Malaysia	RCT (Crossover)	Protein-carbohydrate beverage (270 kcal)		Carbohydrate beverage (240 kcal)	Placebo (0 Kcal)	8 (8/0)	Cyclists	21.5 ± 1.1	NA	63.3 ± 2.4	Soy protein	0.3 g/kg/day	NA	1 week / NA	NA	Time to exhaustion in cycling; Blood glucose; Blood lactate
59	Campell	2018	United States	RCT (Parallel)	Protein supplements (1839 kcal)		Carbohydrate supplements (1416 kcal)		17 (0/17)	NA	21.2 ± 2.1	NA	61 ± 6.1	Whey protein	2.5 g/kg/day	8 weeks	NA	NA	1 RM (Squat & deadlift)
60	Schroer	2014	United States	RCT (Crossover)	Protein supplements (NA)		Placebo (0 kcal)		8 (4/4)	Cyclists	22.3 ± 5.61	NA	70 ± 7.96	Whey protein	0.64 g/kg/day	NA	14 days / NA	NA	30-km time trial performance in cycling; VO2max; Blood glucose; Blood lactate
61	Rowlands	2011	New Zealand	RCT (Crossover)	Protein-carbohydrates supplements (Isocaloric)		Carbohydrate supplements (Isocaloric)		12 (0/12)	Cyclists	30 ± 7	NA	60.8 ± 3.4	Whey protein, casein protein and soy protein	2.8 g/kg/day	4 days	28 days / NA	Evening	Sprint power in cycling; Blood glucose; Blood lactate
62	Macdermid	2006	New Zealand	RCT (Crossover)	Protein supplements (Isocaloric)		Carbohydrate supplements (Isocaloric)		7 (NA)	Cyclists	33.6 ± 5	NA	68.6 ± 4.7	Whey protein	3.3 g/kg/day	14 days	14 days / NA	NA	Time trial performance in cycling
63	Grubic	2019	United States	RCT (Crossover)	Protein-carbohydrate bar (220 kcal)		Carbohydrate supplements (100 kcal)		12 (12/0)	NA	22 ± 1.8	26.3 ± 3.8	82.8 ± 10.4	Whey protein	0.73 g/kg/day	4 days	7 days / NA	NA	Bench press; Squat; Lat Pulldown; Leg Press; Incline Bench Press; Dumbbell Lunge; Seated Row; Leg Extension; Dumb bel Biceps Curl; Triceps Pressdown; Total Lifting Volume; Biceps Curl;Sprint performance; Muscle soreness; Maximum voluntary contraction; Fatigue
64	Kritikos	2021	Greece	RCT (Crossover)	Protein beverage (Isocaloric)		Placebo (Isocaloric)		10 (10/0)	Soccer players	21 ± 1.5	24.6 ± 1.2	79.3 ± 6.8	Whey protein and soy protein	1.5 g/kg/day	10 days	7 days / NA	NA	Maximum voluntary contraction; Sprint time; Fatigue; Counter movement jump
65	Valenzuela	2023	Spain	RCT (Parallel)	Protein supplements (Isocaloric)		Carbohydrate supplements(Isocaloric)		24 (NA)	Cyclists	19 ± 1	NA	66.95 ± 6.19	Casein protein	3.5 g/kg/day	6 days	NA	Evening or afternoon	Fatigue; Time trial performance in cycling; Counter movement jump
66	Hansen	2016	Denmark	RCT (Parallel)	Protein-carbohydrate beverage (Isocaloric)		Carbohydrate beverage (Isocaloric)		18 (18/0)	Cyclists	20 ± 2	NA	71.85 ± 5.9	Whey protein	0.95 g/kg/day	7 days	NA	NA	Sprint power in cycling
67	Mettler	2010	United Kingdom	RCT (Parallel)	High Protein diet (8464 kcal)		Low protein diet (8649 kcal)		20 (20/0)	NA	25.25 ± 5.11	23.8 ± 2.28	79.1 ± 3.66	NA	2.3 g/kg/day	14 days	NA	NA	Jump height and power; 1 RM chest press; Maximum voluntary contraction; Muscle endurance; Wingate test; Blood glucose; Fatigue; Muscle soreness
68	Naclerio	2019	United Kingdom	RCT (Parallel)	Protein-carbohydrate beverage (204 kcal)		Carbohydrate beverage (204 kcal)		25 (25/0)	NA	32.28 ± 8.35	NA	68.35 ± 3.91	Beef protein and whey protein	0.3 g/kg/day	10 weeks	NA	Morning	VO2max; Maximal aerobic speed
69	Thomson	2011	New Zealand	RCT (Crossover)	Protein-carbohydrate beverage (5600 kcal)		Carbohydrate beverage (5600 kcal)		10 (10/0)	Cyclists	33 ± 9	NA	76 ± 5	Leucine-protein	0.92 g/kg/day	6 days	14 days / NA	Evening	Sprint power in cycling
70	Naclerio	2017	United Kingdom	RCT (Parallel)	Protein supplements (Isocaloric)		Carbohydrate supplements (Isocaloric)		30 (30/0)	Triathletes	46.17 ± 7.98	NA	81.4 ± 9.55	Beef protein and whey protein	0.22 g/kg/day	10 weeks	NA	Morning	VO2max
71	Portier	2008	France	RCT (Parallel)	Protein-carbohydrate beverage (11.2 MJ daily)		Carbohydrate supplements (11.45 MJ daily)		12 (12/0)	Sailing athletes	36.15 ± 8.85	21.85 ± 8.76	72.35 ± 13.84	NA	2.15 g/kg/day	2 days	NA	NA	Handgrip strength; Jump test
72	Williams	2003	United States	RCT (Crossover)	Protein-carbohydrate beverage (280 kcal)		Carbohydrate beverage (75 kcal)		8 (8/0)	Cyclists	28.4 ± 4.8	NA	73.7 ± 3.68	NA	0.2 g/kg/day	NA	15 days / NA	NA	Time to exhaustion in cycling; Blood glucose; Muscle glycogen
73	Laskowski	2003	Poland	RCT (Parallel)	Protein supplements (Isocaloric)		Placebo (Isocaloric)		12 (NA)	Judo athletes	16.5 ± 2.33	NA	66.9 ± 8.61	Soy protein	0.5 g/kg/day	4 weeks	NA	Morning	VO2max; Wingate test (peak power)
74	Highton	2013	United Kingdom	RCT (Crossover)	Protein-carbohydrate beverage (Isocaloric)		Carbohydrate beverage (Isocaloric)		9 (9/0)	Soccer and rugby athletes	23.4 ± 1.8	NA	75.3 ± 12	Whey protein	0.5 g/kg/day	NA	2 weeks / NA	Morning	Time trial performance in running; Maximum and average speed; Walk speed; Jog speed; Cruise speed; Sprint speed
75	Rohling	2021	United Kingdom	RCT (Crossover)	Protein supplements (NA)		No supplements (NA)		23 (16/7)	Runners	28.77 ± 9.53	22.88 ± 1.82	72.23 ± 7.9	Soy protein	0.75 g/kg/day	12 weeks	NA / 7 days	Evenly distributed intake throughout the day	Maximum speed in running; Time trial performance in running; VO2max; Blood lactate
